# Supplementary material for: Hidden assumptions of integer ratio analyses in bioacoustics and music
Source: Ann N Y Acad Sci. 2025 Oct 3;1553(1):363–78. doi: 10.1111/nyas.70037 (PMC12645274; doi:10.1111/nyas.70037)
Supplement: Supplementary file 1 — Supplementary material [file NYAS-1553-363-s001.zip]

Archive with 4 entries (4 files):
- 3_Supporting information S1.pdf
- empirical_analysis_songbirds_music.py
- normalization_constant.py
- normalization_constant.R
