# Supplementary material for: Hidden assumptions of integer ratio analyses in bioacoustics and music
Source: Ann N Y Acad Sci. 2025 Oct 3;1553(1):363–78. doi: 10.1111/nyas.70037 (PMC12645274; doi:10.1111/nyas.70037)
Supplement: Supplementary file 1 — Supplementary material [file NYAS-1553-363-s001.zip › empirical_analysis_songbirds_music.py]

import scipy.io
import scipy.stats
import numpy as np
import pandas as pd


# Songbird data: https://data.mendeley.com/datasets/zhb728dc4z/1
# Music data: https://data.mendeley.com/datasets/s4cjj7h5sv/2
CORPORA = {
    "Thrush nightingale": ("Example/zhb728dc4z-1/IntervalData_ThrushNightingale_3corpora.mat", 'ThrushNightingaleSongs_intervals_ms', 135),
    "Zebra finch": ("Example/zhb728dc4z-1/IntervalData_ZebraFinch_corpus.mat", 'ZebraFinch_intervals_ms', None),
    "Cuban salsa": ("Example/s4cjj7h5sv-2/IntervalData_CubanSalsa_corpus.mat", 'CubanSalsa_intervals_ms', 375),
    "Malian jembe": ("Example/s4cjj7h5sv-2/IntervalData_MalianJembe_corpus.mat", 'MalianJembe_intervals_ms', 410),
}

ALPHA = 0.05
BONFERRONI_CORRECTION = 5
BOOTSTRAPPING_SAMPLES = 1000


def intervals_to_ratios(intervals, flexible_threshold=None):
    ratios = intervals[:-1] / (intervals[:-1] + intervals[1:])
    if flexible_threshold is not None:
        ratios = ratios[intervals[:-1] + intervals[1:] >= flexible_threshold]
    return ratios


def get_corpus_intervals_and_ratios(corpus_name):
    mat_file, var_name, flexible_threshold = CORPORA[corpus_name]
    intervals = scipy.io.loadmat(mat_file)[var_name][:, 0]
    vmin, vmax = np.nanpercentile(intervals, 1), np.nanpercentile(intervals, 99)
    intervals[(intervals < vmin) | (intervals > vmax)] = np.nan
    ratios = intervals_to_ratios(intervals, flexible_threshold=flexible_threshold)
    return intervals[~np.isnan(intervals)], ratios[~np.isnan(ratios)]


def get_bin_counts(folded_ratios, bins):
    return np.bincount(np.digitize(folded_ratios, bins, right=True), minlength=len(bins) + 1)[1:-1]


def get_bootstrapped_bin_count_cis(folded_ratios, bins, alpha, n, rng):
    bin_counts = get_bin_counts(folded_ratios, bins)
    bootstrapped = np.array([get_bin_counts(rng.choice(folded_ratios, len(folded_ratios)), bins) for _ in range(n)])
    ci = np.vstack([np.quantile(bootstrapped, q, axis=0) for q in [alpha / 2, 1 - alpha / 2]])
    assert np.all(bin_counts >= ci[0, :]) and np.all(bin_counts <= ci[1, :])
    return ci


def get_uniform_ratios_pdf(a, b):
    def uniform_ratios_pdf(r):
        piece = np.digitize(r, [a / (a + b), 1 / 2, b / (a + b)])
        return 1 / (2 * (b - a)**2) * np.choose(piece, [0, ((r * b / (1 - r))**2 - a**2) / r**2, (b**2 - (r * a / (1 - r))**2) / r**2, 0])
    return uniform_ratios_pdf


def get_uniform_ratios_cdf(a, b):
    def uniform_ratios_cdf(r):
        piece = np.digitize(r, [a / (a + b), 1 / 2, b / (a + b)])
        return np.choose(piece, [0, 1 / (2 * (b - a)**2) * (b**2 / (1 - r) + a**2 / r - (a + b)**2), 1 - 1 / (2 * (b - a)**2) * (b**2 / r + a**2 / (1 - r) - (a + b)**2), 1])
    return uniform_ratios_cdf


def poisson_normalization(intervals, bins):
    return np.diff(bins)


def uniform_normalization(intervals, bins):
    cdf = get_uniform_ratios_cdf(np.nanmin(intervals), np.nanmax(intervals))
    return np.diff(cdf(bins))


def lognormal_normalization(intervals, bins):
    mu, sigma = np.nanmean(np.log(intervals)), np.nanstd(np.log(intervals))
    cdf = lambda r: scipy.stats.norm().cdf((np.log(r) - np.log(1 - r)) / (np.sqrt(2) * sigma))
    return np.diff(cdf(bins))


def analyze_single_corpus(corpus, rng):
    # Load intervals, calculate ratios, fold n:1 and 1:n together
    intervals, ratios = get_corpus_intervals_and_ratios(corpus)
    folded_ratios = np.minimum(ratios, 1 - ratios)

    # Determine bin boundaries and whether they are on- or off-integer ratio
    bins = 1 / (1 + np.linspace(3.5, 1, 11))
    on_off = (np.arange(len(bins) - 1) % 4 == np.array([1, 2])[:, None]).any(axis=0)
    bins = bins[np.concatenate([[True], ~(on_off[:-1] & on_off[1:]), [True]])]

    # Count number of ratios in each bin, and divide by the total number of ratios to get relative frequency
    bin_counts = get_bin_counts(folded_ratios, bins)
    bin_count_cis = get_bootstrapped_bin_count_cis(folded_ratios, bins, ALPHA / BONFERRONI_CORRECTION, BOOTSTRAPPING_SAMPLES, rng)
    bin_frequencies = bin_counts / len(folded_ratios)
    bin_frequency_cis = bin_count_cis / len(folded_ratios)

    normalizations = {
        'poisson': poisson_normalization,
        'uniform': uniform_normalization,
        'lognormal': lognormal_normalization,
    }
    result_rows = []
    for null_hypothesis, normalization in normalizations.items():
        bin_normalization = 2 * normalization(intervals, bins)
        bin_counts_normalized = bin_frequencies / bin_normalization
        bin_counts_cis_normalized = bin_frequency_cis / bin_normalization

        for i in range(len(bins) - 1):
            result_rows.append({
                'null_hypothesis': null_hypothesis,
                'bin_lower': bins[i],
                'bin_upper': bins[i + 1],
                'on_off': "on" if i % 3 == 1 else "off",
                'count': bin_counts[i],
                'frequency': bin_frequencies[i],
                'normalized_count': bin_counts_normalized[i],
                'normalized_ci_lower': bin_counts_cis_normalized[0, i],
                'normalized_ci_upper': bin_counts_cis_normalized[1, i],
            })

    return pd.DataFrame(result_rows)


rng = np.random.default_rng(42)

for corpus in CORPORA:
    print(corpus)
    print(analyze_single_corpus(corpus, rng))
    print()
    print()
