# Supplementary material for: Hidden assumptions of integer ratio analyses in bioacoustics and music
Source: Ann N Y Acad Sci. 2025 Oct 3;1553(1):363–78. doi: 10.1111/nyas.70037 (PMC12645274; doi:10.1111/nyas.70037)
Supplement: Supplementary file 1 — Supplementary material [file NYAS-1553-363-s001.zip › normalization_constant.py]

import numpy as np

# Boundaries of the left off-ratio bin for 1:1
u, v = 1 / 2.5, 1 / 2.25

# Total number of samples to approximate 
n = 10**6

# Create a pseudorandom number generator object
rng = np.random.default_rng()

# Sample from a uniform distribution over [1, 5]
# Change to match the desired null distribution
intervals_1 = rng.uniform(1, 5, size=n)
intervals_2 = rng.uniform(1, 5, size=n)

ratios = intervals_1 / (intervals_1 + intervals_2)
bin_count = np.sum((u <= ratios) & (ratios <= v))
normalization_constant = bin_count / n

print("Normalization constant:", normalization_constant)
